# Supplementary material for: Adverse events in deceased hospitalised cancer patients as a measure of quality and safety in end-of-life cancer care
Source: BMC Palliat Care. 2020 Jun 1;19:76. doi: 10.1186/s12904-020-00579-0 (PMC7265218; doi:10.1186/s12904-020-00579-0)
Supplement: Supplementary file 1 — Additional file 1. [file 12904_2020_579_MOESM1_ESM.xlsx]

## Sheet: Ark1
			Number of AE				Number of AE contributing to death
			Anticancer treatment given last 30 days n=73		No anticancer treatment given last 30 days n=174		Total sample n=247		Anticancer treatment given last 30 days n=73		No anticancer treatment given last 30 days n=174
			Sum	Percent	Sum	Percent	Sum	Percent	Sum	Percent	Sum	Percent
	Healthcare aquired infections		18	20.5 %	43	38.4%	24	43.6%	6	25.0 %	18	58.1 %
		Urinary tract infection	4		10		1		0		1
		CVC infection	0		1		0		0		0
		Ventilator associated pneumonia	0		0		0		0		0
		Other infections	4		10		7		2		5
		Lower respiratory infections	10		22		16		4		12
	Surgical complications		5	5.7 %	8	7.1 %	2	3.6 %	0	0	2	6.5 %
		Infection after surgery	0		1		0		0		0
		Respiratory complications after surgery	1		0		0		0		0
		Return to surgery	0		0		0		0		0
		Injury, repair or removal of organ	1		4		1		0		1
		Bleeding after surgery	1		1		0		0		0
		Other operative complication	2		2		1		0		1
		Switch in surgery	0		0		0		0		0
	Bleeding/thrombosis		11	13.6 %	9	8.0 %	6	10.9 %	2	8.3 %	4	12.9 %
		Thrombosis/Embolism	10		5		6		2		4
		Bleeding	1		4		0		0		0
	Medication harm		46	53.4 %	42	35.7 %	22	40.0 %	16	66.7 %	6	19.4 %
		Systemic cancer treatment	20		7		13		13		0
		Anticoagulants	1		3		4		2		2
		Steroids	4		4		3		1		2
		Overhydration	7		3		1		0		1
		Opioids	8		12		0		0		0
		Antibiotics	5		8		0		0		0
		Anxolotica	1		2		0		0		0
		Others	0		3		1		0		1
	Pressure ulcers		4	0.045	11	9.8 %	0	0	0	0	0	0
	Others		2	2.3 %	1	0.9 %	1	1.8 %	0	0	1	3.0 %
		Patient fall/fracture	1		1		1		0		1
		Allergy	0		0		0		0		0
		Medical technical harm	0		0		0		0		0
		Deterioration of cronic illness	0		0		0		0		0
		Others	1		0		0		0		0
	Total		86		114		55		24		31
